# Supplementary material for: Engineered Pullulan-Collagen-Gold Nano Composite Improves Mesenchymal Stem Cells Neural Differentiation and Inflammatory Regulation
Source: Cells. 2021 Nov 23;10(12):3276. doi: 10.3390/cells10123276 (PMC8699622; doi:10.3390/cells10123276)
Supplement: Supplementary file 1 [file cells-10-03276-s001.zip]

Archive with 1 entries (1 files):
- cells-1456565-supplementary.pdf
